# Supplementary material for: Cloning of Hynobius lichenatus (Tohoku hynobiid salamander) p53 and analysis of its expression in response to radiation
Source: BMC Genet. 2020 May 20;21:53. doi: 10.1186/s12863-020-00856-0 (PMC7238597; doi:10.1186/s12863-020-00856-0)
Supplement: Supplementary file 6 — Additional file 6. Primers used in this study. [file 12863_2020_856_MOESM6_ESM.xlsx]

## Sheet: Sheet1 
	No.	primer name	Sequences (5΄ to 3΄)
	1	salamander-b-actin-F	TTGGCAATGAGAGGTTCAGG
	2	salamander-b-actin-R2	ATACTCCTGCTTGCTGATCC
	3	tohoku-b-actin-5'R	AAGATGGCTGGAAGAGAGCC
	4	tohoku-b-actin-F	AGAATGCAGAAGGAAATCACAGC
	5	AP1	CCATCCTAATACGACTCACTATAGGGC
	6	salamander-GAPDH-5'F	ATGGTKAARGTTGGWATTAACG
	7	salamander-GAPDH-3'R	YTAYCCTTRGAKGCCATGT
	8	salamander-p53-F	TATATGTGCAANAGCTCNTGC
	9	salamander-p53-R2	TTGTGAAAGTTCTCCTCCTC
	10	tohoku-p53-R2	AAGTTCTCCTCCTCAGTCTTCC
	11	AP2	ACTCACTATAGGGCTCGAGCGGC
	12	tohoku-p53-R	CCTCCTCAGTCTTCCGGTCG
	13	tohoku-p53-F	CATCATTACCCTGGAGAGTAGCGA
	14	tohoku-p53-F2	CTGGAGAGTAGCGAGGGTCA
	15	Hind3-kozac-b-actin-atg-F	GCAAGCTTACCATGGATGATGATATTGCTGCA
	16	b-actin-end-Xho1-R	CGCTCGAGGAAGCATTTACGGTGGACAA
	17	Hind3-kozac-GAPDH-atg-F	GCAAGCTTACCATGGTTAAAGTTGGTATTAACG
	18	GAPDH-end-Xho1-R	CGCTCGAGCTCCTTGGATGCCATGTGG
	19	tohoku-p53-full-Nasted-F	GTTATGGTCGAGTCCGAGC
	20	tohoku-p53-full-Nasted-R	CAAGCAAGGAGTTTAGTCGG
	21	Kpn1-kozac-p53-atg-F	GCGGTACCACCATGGATTCGCTGCCTCTGAG
	22	p53-end-Xho1-R	CGCTCGAGGTCGGAATCTTGATTTTCATCC
	23	TSF-E	GGGAATTCACCATGGATTCGCTGCCTCTG
	24	TSR-N	GGGCGGCCGCTCATCTAGAAGCGTAGTCTGGGAC
	25	tohoku-b-actin-R	GAGCCACCAATCCAGACAGAG
