# Supplementary material for: Cloning of Hynobius lichenatus (Tohoku hynobiid salamander) p53 and analysis of its expression in response to radiation
Source: BMC Genet. 2020 May 20;21:53. doi: 10.1186/s12863-020-00856-0 (PMC7238597; doi:10.1186/s12863-020-00856-0)
Supplement: Supplementary file 7 — Additional file 7. PCR and RT-qPCR protocols used in this study. [file 12863_2020_856_MOESM7_ESM.xlsx]

## Sheet: Sheet1
	No.	primer No. in Table S1 (forward and reverse)	DNA polymerase	cycling mode
	1	1 and 2	Prime STAR Max DNA polymerase (Takara, Kusatsu, Japan)	33 cycles of 98 °C for 10 s, 55 °C for 5 s, and 72 °C for 5 s
	2	5 and 3	KOD Plus DNA polymerase (Toyobo, Osaka, Japan)	35 cycles of 94 °C for 15 s, 57 °C for 30 s, and 68 °C for 60 s
	3	4 and 5	KOD Plus DNA polymerase	35 cycles of 94 °C for 15 s, 57 °C for 30 s, and 68 °C for 60 s
	4	6 and 7	KOD Plus DNA polymerase	35 cycles of 94 °C for 15 s, 53 °C for 30 s, and 68 °C for 60 s
	5	8 and 9	Prime STAR Max DNA polymerase	35 cycles of 98 °C for 10 s, 55 °C for 15 s, and 72 °C for 5 s
	6	5 and 10	Prime STAR Max DNA polymerase	35 cycles of 98 °C for 10 s, 55 °C for 5 s, and 72 °C for 6 s
	7	11 and 12	Prime STAR Max DNA polymerase	37 cycles of 98 °C for 10 s, 55 °C for 5 s, and 72 °C for 6 s
	8	5 and 13	Prime STAR Max DNA polymerase	35 cycles of 98 °C for 10 s, 55 °C for 5 s, and 72 °C for 6 s
	9	14 and 11	Prime STAR Max DNA polymerase	35 cycles of 98 °C for 10 s, 55 °C for 5 s, and 72 °C for 6 s
	10	15 and 16	KOD Plus DNA polymerase	35 cycles of 94 °C for 15 s, 53 °C for 30 s, and 68 °C for 65 s
	11	17 and 18	Prime STAR Max DNA polymerase	35 cycles of 98 °C for 10 s, 55 °C for 5 s, and 72 °C for 6 s
	12	19 and 20	Prime STAR Max DNA polymerase	35 cycles of 98 °C for 10 s, 55 °C for 5 s, and 72 °C for 8 s
	13	21 and 22	Prime STAR Max DNA polymerase	35 cycles of 98 °C for 10 s, 55 °C for 5 s, and 72 °C for 8 s
	14	23 and 24	KOD Plus DNA polymerase	94 °C for 2 min, followed by 40 cycles of 98 °C for 10 s and 68 °C for 30 s
	15	12 and 13	hot-startversion of a modified Thermus brockianus DNA polymerase contained in DyNAmo ColorFlash SYBR Green qPCR Kit (Thermo Fisher Scientific, Waltham, MA, USA)	7 min at 95 °C, followed by 40 cycles of 95 °C for 10 s and 60 °C for 33 s
	16	4 and 25
